# Supplementary material for: Relationship between Frequency of Meals Comprising Staple Grain, Main, and Side Dishes and Nutritional Adequacy in Japanese Adults: A Cross-Sectional Study
Source: Nutrients. 2024 May 26;16(11):1628. doi: 10.3390/nu16111628 (PMC11174530; doi:10.3390/nu16111628)
Supplement: Supplementary file 1 [file nutrients-16-01628-s001.zip]

Archive with 1 entries (1 files):
- nutrients-2965013-supplementary.pdf
